# Supplementary material for: Recent advances in Japanese encephalitis
Source: F1000Res. 2017 Mar 13;6:259. [Version 1] doi: 10.12688/f1000research.9561.1 (PMC5357037; doi:10.12688/f1000research.9561.1)
Supplement: Supplementary file 1 [file f1000research-6-10298-s0000.tgz]

Archive with 1 entries (1 files):
- 27e06bc8-6324-4be4-a2eb-d4fe91eea045.xlsx
