# Supplementary material for: Recent advances in Japanese encephalitis
Source: F1000Res. 2017 Mar 13;6:259. [Version 1] doi: 10.12688/f1000research.9561.1 (PMC5357037; doi:10.12688/f1000research.9561.1)
Supplement: Supplementary file 1 [file f1000research-6-10298-s0000.tgz › 27e06bc8-6324-4be4-a2eb-d4fe91eea045.xlsx]

## Sheet: Sheet2
		Name of Compound	Chemical Nature	Mechanism of action predicted to be associated with Japanese encephalitis
	Viral replication inhibitors	MicroRNA-like polycistrons	MicroRNA-like polycistrons	Single microRNA-like polycistrons simultaneously expressing effective small interfering RNAs under a single RNA polymerase II promoter to inhibit JEV replication
		2-deoxy-d-glucose and 3-deazauridine	Competitors of glucose and uridine	Interference with the synthesis of JEV glycoprotein, DNA, and RNA
		2-methylnaphtho[2,3-b]furan-4,9-dione	Furanonaphthoquinone derivatives	Inhibits replication through inhibition of viral RNA and protein synthesis
		2-(1-hydroxyethyl)-analog of naphtho[2,3-b]furan-4,9-dione
		2-methyl-5(or 8)-hydroxy-analog naphtho[2,3-b]furan-4,9-dione
		4-hydroxypanduratin A	Secondary metabolite of the plant Boesenbergiapandurata	Based on computational modeling and predicted to inhibit NS2B/NS3 protease activity that is essential for polyprotein processing and replication
		Coumpound 1 & 2 Specs ID AK-968/40733793 and AP-970/43253453, respectively	Heterocyclic organic compounds	Binds with viral NS3 protein and disrupts helicase activity, thereby inhibiting viral replication
		DNAzyme	Single-stranded oligodeoxynucleotides with Mg2+-dependent enzymatic activity	Cleaves the direct repeat sequences within the 3′-non coding region of JEV RNA, leading to inhibition of virus replication
		Doxycycline	Broad-spectrum antibiotic of the tetracycline class	Inhibits JEV replication and affects virion structure
		Kanamycin	Aminoglycosidic antibiotic
		Luteolin	Bioflavonoid	Inhibits viral replication and also shows extracellular virucidal activity
		Griffithsin	Broad-spectrum anti-viral protein derived from algae Griffithsia	Binds to glycosylated viral proteins, specifically the enveloped (E) and premature (prM) glycoproteins, thereby affecting viral replication
		Monocyte chemoattractant protein 1-induced protein 1	RNA-binding nuclease	Possesses RNAse activity that targets and degrades viral RNA
		Mycophenolic acid	Immunosuppressant drug metabolized from Mycophenolate (derived from the fungus Penicilliumstoloniferum)	Probable replication inhibitor; detailed mechanism lacking
		Nitazoxanide	Thiazolide anti-protozoal agent	Speculated to target host functions that are essential for JEV replication
		Pentoxifylline	Methylxanthine derivative	Probably by hampering the virus assembly or release or both
		Pokeweed anti-viral protein	N-glycosidase ribosomal-inactivating protein isolated from Phytolaccaamericana	Inhibits replication by depurination of JEV genomic RNA
		PPMO	Peptide-based morpholino oligomers	Blocks JEV 3' cyclization sequence, thereby inhibiting replication
		Ribavirin	Guanosine analogue	May act by inhibiting inosine monophosphate dehydrogenase, required for de novo guanine synthesis
		SCH-16	N-methylisatin-b-thiosemicarbazone derivative	Yet to be defined
		shN8010	Small hairpin RNA (shRNA) against viral NS5	Blocks activity of viral NS5 which is a major components of the viral RNA replicase complex associated with the 3′ non-coding region of genomic RNA in the initiation of viral replication
		pGP-NS3-3 and pGP-NS4A-4	shRNA against JEV NS3 and NS4	Inhibits viral replication in vitro; some positive effect on survival in pre-treated mice after infection with JEV
		Suramin	Polysulfonatednaphthylurea compound	Inhibit replication by blocking production of viral E and NS3 proteins
		Vivo-morpholino	Octagunidiumdendrimer-based morpholino oligonucleotide	Targets 3' or 5' untranslated regions of JEV genome, thereby inhibiting replication
	Anti-inflammatory or anti-apoptotic compounds or both		Non-steroidal anti-inflammatory drugs	Cyclooxygenase inhibitors; modulates intracellular mitogen-activated protein kinase pathway following JEV infection
		Aspirin
		Indomethacin
		Sodium salicylate
		Arctigenin	Phenylpropanoiddibenzylbutyrolactonelignan	Decrease neuronal apoptosis, microglial activation, active caspase activity, and induction of pro-inflammatory mediators in the brain
		Etanercept	Tumor necrosis factor alpha inhibitor	Reduces neuroinflammation and restores blood-brain barrier integrity
		Fenofibrate	Peroxisome proliferator-activated receptor-alpha agonist	Helps in detoxification of the potent pro-inflammatory eicosanoidleukotriene B(4) and inhibits pro-inflammatory activity
		Minocycline	Semi-synthetic tetracycline antibiotic	Reduces neuronal apoptosis, microglial activation, active caspase activity, pro-inflammatory mediator release in brain; ameliorates intracellular oxidative stress; decrease viral titer; and imparts protection to blood-brain barrier
		Rosmarinic acid	Polyphenolic compound	Reduces viral replication in mouse brain and ameliorates secondary inflammation resulting from microglial activation
		Tilapia hepcidin 1-5	Antimicrobial peptide from tilapia fish (Oreochromismossambicus)	Reduces neuronal apoptosis, microglial activation, and pro-inflammatory mediators
	Interferon and interferon inducers	Aloe-emodin	Anthraquinone	Upregulates the expression of interferon stimulated genes such as double stranded RNA-activated protein kinase and 2′,5′-oligoisoadenylate synthase and activates of nitric oxide production
		Carboxymethylacridanone	Acridine derivative	Acts probably by upregulating expression of interferon-stimulated genes
		Interferon-alpha	Glycoprotein cytokine	Critical part of the innate immune facet; leads to induction of effectors which affects viral survival
	Other drugs/compounds with varying mechanism of actions	Astragali radix	Extract from the root of Astragalusmembrauaceus Bunge; consists of polysaccharides and flavonoids	Protective effect possibly due to non-specific mechanisms
		Bafilomycin A1	Macrolide antibiotic isolated from Streptomyces griseus sulphureus sp.	Inhibits vacuolar-type proton pump and inhibits pH-triggered membrane fusion of endocytosed JEV, thereby preventing replication
		Baicalein	Flavonoid	Prevents viral adsorption to cells and may be anti-replicative
		Cholesterol	Steroid metabolite	Prevents JEV infection possibly by hindering viral entry at fusion and RNA uncoating steps
		Curcumin	Natural polyphenolic compound.	Inhibits production of infective viral particles by the inhibition of ubiquitin-proteasome system, decreases cellular reactive oxygen species level, restores cellular membrane integrity, and decreases pro-apoptotic signaling molecules
		CW-33	Intermediate synthesized derivative of furoquinolines	Reduce JEV-triggered Ca2+ overload and activates Akt/mTOR and Jak/STAT1 pathways
		Dehydroepiandrosterone	Adrenal-derived steroid hormone	Probably by modulating signaling pathways of extracellular signal-regulated protein kinase
		Diethyldithiocarbamate	Organosulphur compound	Possibly by production of nitric oxide via induction of inducible nitric oxide synthase activity that is meditated by circulating macrophage-derived factor
		rEDIII	Domain III of recombinant virus envelope protein	Inhibits viral entry to cells
		Filipin III	Part of polyene macrolide antibiotic isolated from Streptomyces filipinensis	Chelates cholesterol and inhibits replication and viral entry into host
		Human recombinant monoclonal IgG1-Heme	A fraction of natural human immunoglobulins exposed to heme	High-affinity reactivity with the antigenic domain-III of JEV E glycoprotein, leading to viral neutralization
		Heparan sulfate from shrimp (Penaeusbrasiliensis) head	Proteoglycan	Yet to be defined in detail
		ImmunoRel	Anti-JEV neutralizing antibody	Augments the development of neutralizing antibodies in JEV-positive patients
		Indirubin	Compound from methanolic extract of Isatisindigotica.	Inhibits viral attachment with cell membrane
		Lactoferrin	Iron-binding glycoprotein	Inhibits JEV entry into host cell by binding directly to the virus particle or to membrane-bound heparansulphate.
		Methyl-β-cyclodextrin	Cyclic oligosaccharide	Disrupts lipid raft formation by depleting cholesterol and inhibits replication and viral entry into host
		N-nonyl-deoxynojirimycin	Glucosidase inhibitor	Block the trimming step of N-linked glycosylation
		Nitric oxide	Gaseous hormone	Possibly inhibits viral replication; yet to be defined in detail
		NSK	A tripeptide found in loop 3 of domain 3 of JEV E protein	Inhibits viral entry into cells
		P3	Peptide inhibitor of domain III of JEV envelope protein (E)	Intervenes between the interaction of E DIII and its cognate host cell receptor
		PI 88	Sulphatedphosphomanno-oligosaccharide	Causes steric hindrance to JEV attachment to host cells and may possess immunomodulatory activity
		Sulfated polysaccharide extracts from Ulvalactuca	Sulfated polysaccharide extracts from Ulvalactuca (algae)	Blocks viral adsorption in cells and may act as anti-inflammatory compound
